# Supplementary material for: Discrimination of Maturity Stages of Cabernet Sauvignon Wine Grapes Using Visible–Near-Infrared Spectroscopy
Source: Foods. 2023 Dec 4;12(23):4371. doi: 10.3390/foods12234371 (PMC10706061; doi:10.3390/foods12234371)
Supplement: Supplementary file 1 [file foods-12-04371-s001.zip]

Archive with 1 entries (1 files):
- foods-2700798-supplementary.pdf
